# Supplementary material for: Southern rice black-streaked dwarf virus induces incomplete autophagy for persistence in gut epithelial cells of its vector insect
Source: PLoS Pathog. 2023 Jan 27;19(1):e1011134. doi: 10.1371/journal.ppat.1011134 (PMC9907856; doi:10.1371/journal.ppat.1011134)
Supplement: S1 Table — (XLSX) [file ppat.1011134.s006.xlsx]

## Sheet: Sheet1
S1 Table Number of SRBSDV infected WBPHs after feeding on 15% w/v sucrose solution, 1 μM 3-MA and 10 μM rapamycin a
Treatment	Trial 1	Trial 2	Trial 3
15% sucrose solution	32/50 (64%)	29/50 (58%)	34/50 (68%)
1 μM 3-MA	27/50 (44%)	30/50 (60%)	32/50 (64%)
10 μM Rapamycin	28/50 (56%)	33/50 (66%)	31/50(62%)
a No. of SRBSDV positive/total number of insects tested.
