# Supplementary material for: Southern rice black-streaked dwarf virus induces incomplete autophagy for persistence in gut epithelial cells of its vector insect
Source: PLoS Pathog. 2023 Jan 27;19(1):e1011134. doi: 10.1371/journal.ppat.1011134 (PMC9907856; doi:10.1371/journal.ppat.1011134)
Supplement: S2 Table — (XLSX) [file ppat.1011134.s007.xlsx]

## Sheet: Sheet1
S2 Table SRBSDV transmission efficiency by viruliferous WBPHs fed 15% w/v sucrose solution, 1 μM 3-MA and 10 μM rapamycin a
Treatment	Trial 1	Trial 2	Trial 3
15% sucrose solution	29/50 (58%)	31/50 (62%)	28/50 (56%)
1 μM 3-MA	17/50 (34%)	14/50 (28%)	11/50 (22%)
10 μM Rapamycin	35/50 (70%)	36/50 (72%)	38/50 (76%)
a No. of SRBSDV positive/total number of insects tested.
