# Supplementary material for: Southern rice black-streaked dwarf virus induces incomplete autophagy for persistence in gut epithelial cells of its vector insect
Source: PLoS Pathog. 2023 Jan 27;19(1):e1011134. doi: 10.1371/journal.ppat.1011134 (PMC9907856; doi:10.1371/journal.ppat.1011134)
Supplement: S3 Table — (XLSX) [file ppat.1011134.s008.xlsx]

## Sheet: Sheet1
S3 Table Number of SRBSDV-infected WBPHs after injection with dsGFP, dsAtg3, dsAtg8 or dsAtg12 a
dsRNA	Trial 1	Trial 2	Trial 3
dsGFP	31/50 (62%)	29/50 (58%)	35/50 (70%)
dsAtg3	32/50 (64%)	31/50 (62%)	34/50 (68%)
dsAtg8	29/50 (58%)	34/50 (68%)	31/50(62%)
dsAtg12	37/50 (74%)	28/50 (56%)	30/50(60%)
a No. of SRBSDV positive/total number of insects tested.
