# Supplementary material for: Southern rice black-streaked dwarf virus induces incomplete autophagy for persistence in gut epithelial cells of its vector insect
Source: PLoS Pathog. 2023 Jan 27;19(1):e1011134. doi: 10.1371/journal.ppat.1011134 (PMC9907856; doi:10.1371/journal.ppat.1011134)
Supplement: S4 Table — (XLSX) [file ppat.1011134.s009.xlsx]

## Sheet: Sheet1
S4 Table SRBSDV transmission efficiency by viruliferous WBPHs injected with dsGFP, dsAtg3, dsAtg8 or dsAtg12 a
dsRNA	Trial 1	Trial 2	Trial 3
dsGFP	35/50 (70%)	32/50 (64%)	37/50 (74%)
dsAtg3	16/50 (32%)	14/50 (28%)	11/50 (22%)
dsAtg8	18/50 (36%)	15/50 (30%)	14/50(28%)
dsAtg12	17/50 (34%)	19/50 (38%)	13/50(26%)
a No. of SRBSDV positive/total number of insects tested.
