# Supplementary material for: Southern rice black-streaked dwarf virus induces incomplete autophagy for persistence in gut epithelial cells of its vector insect
Source: PLoS Pathog. 2023 Jan 27;19(1):e1011134. doi: 10.1371/journal.ppat.1011134 (PMC9907856; doi:10.1371/journal.ppat.1011134)
Supplement: S5 Table — (XLSX) [file ppat.1011134.s010.xlsx]

## Sheet: Sheet1
S5 Table Primers used in this study
Primer	Sequence (5’ - 3’)
Y2H-(W) Atg3-F	ATTAACAAGGCCATTACGGCCATGCAAAGTGTTATCAACTCAGTGA
Y2H-(W) Atg3-R	AACTGATTGGCCGAGGCGGCCTCACAGAGTTTTCGACCACATAGT
Y2H-(W) Atg8-F	ATTAACAAGGCCATTACGGCCATGAAATTCCAATATAAAGAGGAACA
Y2H-(W) Atg8-R	AACTGATTGGCCGAGGCGGCCTTAAAATTTATTTCCGTAGACGTTT
Y2H-(W) ATG12-F	ATTAACAAGGCCATTACGGCCATGGGAGACGAACAGCCAACTATCC
Y2H-(W) ATG12-R	AACTGATTGGCCGAGGCGGCCCTATCCCCAAGCTTGACTTTTGCAA
Y2H-(W) LAMP1-F（SfiI）	ATTAACAAGGCCATTACGGCCATGTTCCAGGATTACGCTGG
Y2H-(W) LAMP1-R（SfiI）	AACTGATTGGCCGAGGCGGCCTTACATACTGTGGTAGCCGCG
pFastHTB(W)Atg3-F	ATAAGAATGCGGCCGCATGCAAAGTGTTATCAACTCAGTGAAAG
pFastHTB(W)Atg3-R	CCCAAGCTTTCACAGAGTTTTCGACCACATAGTGAAAT
pFastHTB(W)Atg8-F	CCGCTCGAGATGAAATTCCAATATAAAGAGGAACAGC
pFastHTB(W)Atg8-R	CCCAAGCTTTTAAAATTTATTTCCGTAGACGTTTTCATC
pFastHTB(W)Atg12-F	ATAAGAATGCGGCCGCATGGGAGACGAACAGCCAACTAT
pFastHTB(W)Atg12-R	GCTCTAGACTATCCCCAAGCTTGACTTTTGC
pFastHTB(W)LAMP1-F	GGAATTCAAATGTTCCAGGATTACGCTGG
pFastHTB(W)LAMP1-R	ACGCGTCGACCATACTGTGGTAGCCGCGG
pFastbac1(W)LAMP1-F	GGAATTCATGTTCCAGGATTACGCTGG
pFastbac1(W)LAMP1-R(myc)	ACGCGTCGACTCACAGATCCTCTTCAGAGATGAGTTTCTGCATACTGTGGTAGCCGCGG
pFastHTBEGFP-F	CGGGATCCATGGTGAGCAAGGGCGAGG
pFastHTBEGFP-R	ACGCGTCGACCTTGTACAGCTCGTCCATGCC
pFastHTBmcherry-F	CGGGATCCATGGTGAGCAAGGGCGAGGAGGA
pFastHTBmcherry-R	GACTAGTGTCGACCTTGTACAGCTCGTCCATGC
dsGFP-F	ATTCTCTAGAAGCTTAATACGACTCACTATAGGGGAGCTGTTCACCGGCATCGT
dsGFP-R	ATTCTCTAGAAGCTTAATACGACTCACTATAGGGCGATGGGGGTATTCTGCTGG
(W)-dsAtg3-F	GGATCCTAATACGACTCACTATAGGATGCAAAGTGTTATCAACTC
(W)-dsAtg3-R	GGATCCTAATACGACTCACTATAGGTTGAGTTTGAGTCTGACAAC
(W)-dsAtg8-F	GGATCCTAATACGACTCACTATAGGATGAAATTCCAATATAAAGAG
(W)-dsAtg8-R	GGATCCTAATACGACTCACTATAGGTTAAAATTTATTTCCGTAGAC
(W)-dsAtg12-F	GGATCCTAATACGACTCACTATAGGATGGGAGACGAACAGCC
(W)dsAtg12-R	GGATCCTAATACGACTCACTATAGGTGCAATAGTGGAGGATAAGTT
(W)dsintegrin β3-F	GGATCCTAATACGACTCACTATAGGATGTGCAACGGCCACGG
(W)dsintegrin β3-R	GGATCCTAATACGACTCACTATAGGTATCTTCATAGCGGTAGATAAAGCGA
(W)dsLAMP1-F	GGATCCTAATACGACTCACTATAGGTGACAATGTTGACAACTCAATGTT
(W)dsLAMP1-R	GGATCCTAATACGACTCACTATAGGTTACATACTGTGGTAGCCGCG
dsGFP-F	GGATCCTAATACGACTCACTATAGGGAGACCACTGACCCTGAAGTTCATCTGC
dsGFP-R	GGATCCTAATACGACTCACTATAGGGAGACCACGTCTTGTAGTTGCCGTCGTC
q (W) Actin-F	GTATCCTTACCCTTAAGTATCCC
q (W) Actin-R	TTGAGGGGAGCCTCAGTT
q (W) Atg3-F	ATAACGAGGAAGCAGCCG
q (W) Atg3-R	GAACAGCCATAATCGTGGAG
q (W) Atg5-F	AGTCTCTAGTATGCAGCGGAAG
q (W) Atg5-R	CGTGGTAGCATCTGAATGGA
q (W) Atg8-F	GCTCTGTTCTTCTTCGTCAACA
q (W) Atg8-R	ATTTCCGTAGACGTTTTCATCA
q (W) Atg9-1-F	TGGAAGCCAGCTACCAACA
q (W) Atg9-1-R	CAGCCATAACAATGAATCCAT
q (W) Atg12-F	CGACTGGCAATGCTCCTAT
q (W) Atg12-R	ATCAGGAGCTGGAGCGAAG
qSRBSDV P10-F	CATTCTCCGCTGACGGTTTA
qSRBSDV P10-R	TTGAGCAGGAACTTCACGAC
SRB-S10-F	CGCGTCATCTCAAACTACAG
SRB-S10-R	TTTGTCAGCATCTAAAGCGC
q (W) integrin β3-F	TATGAAGATATGAGGCTGCGG
q (W) integrin β3-R	TCAAGAGTCTGGTTGAAACATTG
